# Supplementary material for: Causal associations between rheumatoid arthritis, cataract and glaucoma in European and East Asian populations: A bidirectional two-sample mendelian randomization study
Source: PLoS One. 2024 Mar 4;19(3):e0299192. doi: 10.1371/journal.pone.0299192 (PMC10911615; doi:10.1371/journal.pone.0299192)
Supplement: S1 Table — SNP: single-nucleotide polymorphism; Beta: estimate coefficient; P value: P value from GWAS; SE: standard error of coefficient estimate; R2: the variance of exposure explained by each IV. (XLSX) [file pone.0299192.s004.xlsx]

## Sheet: Sheet1
S1 Table. The F statistics of SNPs in MR analyses.
Exposure	Dataset ID	SNP	Effect allele	Other allele	Exposure			R2	F-statistics
					Beta	SE	P-value
Rheumatoid arthritis	ebi-a-GCST-90132223	rs10173253	A	G	0.0783	0.0138	1.32e-08	0.00285115	277.841
Rheumatoid arthritis	ebi-a-GCST-90132223	rs10905284	A	C	-0.0984	0.0149	3.81e-11	0.00473351	462.147
Rheumatoid arthritis	ebi-a-GCST-90132223	rs10972201	A	G	0.0994	0.0137	4.28e-13	0.00421324	411.137
Rheumatoid arthritis	ebi-a-GCST-90132223	rs10985070	A	C	-0.0786	0.0131	1.92e-09	0.00303581	295.891
Rheumatoid arthritis	ebi-a-GCST-90132223	rs11089637	C	T	0.111	0.0175	2.12e-10	0.00342797	334.245
Rheumatoid arthritis	ebi-a-GCST-90132223	rs112438759	G	C	-0.28	0.0504	2.81e-08	0.00468069	456.967
Rheumatoid arthritis	ebi-a-GCST-90132223	rs113532504	T	C	0.1215	0.0215	1.61e-08	0.00266665	259.814
Rheumatoid arthritis	ebi-a-GCST-90132223	rs114435492	C	T	-0.5142	0.066	6.65e-15	0.0113272	1113.28
Rheumatoid arthritis	ebi-a-GCST-90132223	rs114474327	T	A	0.4589	0.0796	8.14e-09	0.00699762	684.758
Rheumatoid arthritis	ebi-a-GCST-90132223	rs115284761	C	T	-0.1166	0.021	2.78e-08	0.00505042	493.245
Rheumatoid arthritis	ebi-a-GCST-90132223	rs116522341	G	C	0.9757	0.0359	4.41e-163	0.0710081	7427.33
Rheumatoid arthritis	ebi-a-GCST-90132223	rs116548543	G	T	-0.55	0.0576	1.3e-21	0.0123802	1218.08
Rheumatoid arthritis	ebi-a-GCST-90132223	rs11810143	G	A	0.1148	0.0195	3.63e-09	0.00323209	315.084
Rheumatoid arthritis	ebi-a-GCST-90132223	rs12137270	T	C	0.0846	0.0151	2.2e-08	0.00276367	269.292
Rheumatoid arthritis	ebi-a-GCST-90132223	rs12474386	A	G	-0.1	0.0129	1.03e-14	0.0048398	472.575
Rheumatoid arthritis	ebi-a-GCST-90132223	rs12506688	T	C	0.1341	0.0139	3.71e-22	0.00758426	742.602
Rheumatoid arthritis	ebi-a-GCST-90132223	rs1265764	A	G	-0.5166	0.0613	3.53e-17	0.0104103	1022.22
Rheumatoid arthritis	ebi-a-GCST-90132223	rs12663951	T	C	-0.6656	0.0581	2.1e-30	0.0181313	1794.38
Rheumatoid arthritis	ebi-a-GCST-90132223	rs137687	A	G	-0.0893	0.013	7.79e-12	0.00392474	382.874
Rheumatoid arthritis	ebi-a-GCST-90132223	rs141060638	A	G	0.3739	0.0455	2.12e-16	0.00652279	637.987
Rheumatoid arthritis	ebi-a-GCST-90132223	rs143384650	C	T	-0.566	0.0535	3.47e-26	0.0118806	1168.33
Rheumatoid arthritis	ebi-a-GCST-90132223	rs145269503	A	G	0.907	0.0358	2.29e-141	0.0273356	2730.88
Rheumatoid arthritis	ebi-a-GCST-90132223	rs146003472	C	T	1.3138	0.0409	1e-200	0.0540163	5548.53
Rheumatoid arthritis	ebi-a-GCST-90132223	rs16903108	C	T	-0.142	0.0212	1.96e-11	0.0045372	442.893
Rheumatoid arthritis	ebi-a-GCST-90132223	rs1696466	C	T	0.0707	0.0129	3.94e-08	0.00244655	238.317
Rheumatoid arthritis	ebi-a-GCST-90132223	rs17264332	G	A	0.1684	0.015	4.14e-29	0.0079653	780.21
Rheumatoid arthritis	ebi-a-GCST-90132223	rs17534670	A	G	-0.0904	0.0127	9.8e-13	0.00408606	398.676
Rheumatoid arthritis	ebi-a-GCST-90132223	rs1873914	C	G	-0.0762	0.013	4.44e-09	0.00276449	269.373
Rheumatoid arthritis	ebi-a-GCST-90132223	rs2045793	G	A	-0.0971	0.0153	2.37e-10	0.0032642	318.225
Rheumatoid arthritis	ebi-a-GCST-90132223	rs2240336	T	C	-0.0856	0.0134	1.89e-10	0.00355655	346.827
Rheumatoid arthritis	ebi-a-GCST-90132223	rs2409780	C	T	0.1076	0.0161	2.23e-11	0.00425352	415.085
Rheumatoid arthritis	ebi-a-GCST-90132223	rs2451279	G	A	0.0856	0.0134	1.84e-10	0.00338782	330.317
Rheumatoid arthritis	ebi-a-GCST-90132223	rs2476601	G	A	-0.5439	0.0197	3.75e-168	0.0505797	5176.72
Rheumatoid arthritis	ebi-a-GCST-90132223	rs2561477	A	G	-0.0915	0.0139	4.96e-11	0.003531	344.327
Rheumatoid arthritis	ebi-a-GCST-90132223	rs2664035	A	G	0.0815	0.013	3.85e-10	0.00314757	306.818
Rheumatoid arthritis	ebi-a-GCST-90132223	rs2793108	T	C	0.0703	0.0129	4.62e-08	0.00244038	237.714
Rheumatoid arthritis	ebi-a-GCST-90132223	rs3087243	A	G	-0.1208	0.0128	2.72e-21	0.0072704	711.646
Rheumatoid arthritis	ebi-a-GCST-90132223	rs3093017	G	C	-0.1155	0.013	7.72e-19	0.00650988	636.716
Rheumatoid arthritis	ebi-a-GCST-90132223	rs3184504	C	T	-0.0873	0.0135	1.04e-10	0.00379111	369.788
Rheumatoid arthritis	ebi-a-GCST-90132223	rs34451818	G	C	0.8591	0.0265	1e-200	0.0577679	5957.52
Rheumatoid arthritis	ebi-a-GCST-90132223	rs34536443	C	G	-0.44	0.0476	2.18e-20	0.0108302	1063.9
Rheumatoid arthritis	ebi-a-GCST-90132223	rs34673422	C	A	0.7845	0.0465	8.44e-64	0.0216384	2149.13
Rheumatoid arthritis	ebi-a-GCST-90132223	rs34695944	C	T	0.1036	0.0129	1.03e-15	0.00495054	483.442
Rheumatoid arthritis	ebi-a-GCST-90132223	rs3778754	G	C	0.1093	0.013	4.01e-17	0.00595478	582.098
Rheumatoid arthritis	ebi-a-GCST-90132223	rs41399051	C	T	-0.7191	0.0578	1.54e-35	0.0211632	2100.91
Rheumatoid arthritis	ebi-a-GCST-90132223	rs4239702	C	T	0.1036	0.0144	5.98e-13	0.00439533	428.985
Rheumatoid arthritis	ebi-a-GCST-90132223	rs4584833	T	C	0.084	0.0134	3.51e-10	0.00344104	335.524
Rheumatoid arthritis	ebi-a-GCST-90132223	rs4853458	G	A	-0.1236	0.0149	9.84e-17	0.00542099	529.634
Rheumatoid arthritis	ebi-a-GCST-90132223	rs4916340	T	G	0.0836	0.0148	1.52e-08	0.00265203	258.385
Rheumatoid arthritis	ebi-a-GCST-90132223	rs4938573	T	C	0.1221	0.0165	1.39e-13	0.00462199	451.209
Rheumatoid arthritis	ebi-a-GCST-90132223	rs5019428	A	G	0.0943	0.0136	4.6e-12	0.00443692	433.061
Rheumatoid arthritis	ebi-a-GCST-90132223	rs548234	T	C	-0.077	0.0133	7.3e-09	0.0025547	248.879
Rheumatoid arthritis	ebi-a-GCST-90132223	rs5745271	G	T	0.0749	0.0131	1.14e-08	0.00270713	263.768
Rheumatoid arthritis	ebi-a-GCST-90132223	rs61550563	C	A	-0.7602	0.0424	7.1e-72	0.0431054	4377.27
Rheumatoid arthritis	ebi-a-GCST-90132223	rs62067029	T	A	0.0832	0.0132	2.71e-10	0.00342553	334.007
Rheumatoid arthritis	ebi-a-GCST-90132223	rs641085	T	A	-0.0877	0.0127	5.7e-12	0.00383827	374.405
Rheumatoid arthritis	ebi-a-GCST-90132223	rs6429207	C	A	-0.1009	0.017	2.76e-09	0.00479573	468.251
Rheumatoid arthritis	ebi-a-GCST-90132223	rs6570194	C	A	0.1369	0.0235	5.53e-09	0.00323476	315.345
Rheumatoid arthritis	ebi-a-GCST-90132223	rs6659932	C	A	-0.1019	0.0176	7.19e-09	0.00283329	276.096
Rheumatoid arthritis	ebi-a-GCST-90132223	rs678347	A	G	-0.0835	0.0141	3.25e-09	0.00259708	253.018
Rheumatoid arthritis	ebi-a-GCST-90132223	rs706778	T	C	0.1048	0.0128	3.37e-16	0.00532716	520.418
Rheumatoid arthritis	ebi-a-GCST-90132223	rs7170151	T	C	0.1022	0.0143	9.49e-13	0.00393244	383.627
Rheumatoid arthritis	ebi-a-GCST-90132223	rs72928038	A	G	0.1068	0.0184	6.28e-09	0.00336566	328.149
Rheumatoid arthritis	ebi-a-GCST-90132223	rs75231016	C	G	-0.1465	0.0264	2.94e-08	0.00363469	354.475
Rheumatoid arthritis	ebi-a-GCST-90132223	rs7731626	A	G	-0.186	0.0155	4.2e-33	0.0162631	1606.42
Rheumatoid arthritis	ebi-a-GCST-90132223	rs77509998	T	G	0.1269	0.0169	6.84e-14	0.00571432	558.458
Rheumatoid arthritis	ebi-a-GCST-90132223	rs8026898	A	G	0.1375	0.014	9.9e-23	0.00771012	755.021
Rheumatoid arthritis	ebi-a-GCST-90132223	rs8133843	A	G	0.0851	0.014	1.33e-09	0.00339397	330.918
Rheumatoid arthritis	ebi-a-GCST-90132223	rs867435	T	C	-0.0912	0.0137	2.86e-11	0.00357764	348.891
Rheumatoid arthritis	ebi-a-GCST-90132223	rs9310852	G	A	0.0791	0.013	1.08e-09	0.00311053	303.196
Rheumatoid arthritis	ebi-a-GCST-90132223	rs9368695	T	C	-0.3495	0.0524	2.49e-11	0.00287258	279.936
Rheumatoid arthritis	ebi-a-GCST-90132223	rs940825	G	T	0.1085	0.0196	3.39e-08	0.00256281	249.67
Rheumatoid arthritis	ebi-a-GCST-90132223	rs9603608	C	A	-0.1087	0.0137	2.32e-15	0.00533201	520.895
Rheumatoid arthritis	ebi-a-GCST-90132223	rs9826420	C	G	0.3252	0.0543	2.16e-09	0.00473266	462.064
Rheumatoid arthritis	ebi-a-GCST-90132223	rs9927316	G	C	0.1084	0.0162	2.57e-11	0.00428171	417.847
Rheumatoid arthritis	ebi-a-GCST-90132223	rs998731	T	C	0.0771	0.0137	2e-08	0.00296541	289.009
Cataract	finngen_R9_H7_CATARACTSENILE	rs1014607	T	C	-0.0616172	0.0103583	2.7e-09	0.001046	389.922
Cataract	finngen_R9_H7_CATARACTSENILE	rs10258092	G	A	0.0720441	0.0106416	1.29e-11	0.00133064	496.168
Cataract	finngen_R9_H7_CATARACTSENILE	rs112132339	G	C	0.0755552	0.0116565	9.06e-11	0.00121021	451.211
Cataract	finngen_R9_H7_CATARACTSENILE	rs1129038	C	T	-0.0840289	0.0120252	2.79e-12	0.00147847	551.374
Cataract	finngen_R9_H7_CATARACTSENILE	rs11657487	G	C	0.0464872	0.00787928	3.64e-09	0.00102576	382.369
Cataract	finngen_R9_H7_CATARACTSENILE	rs1200105	A	G	-0.045459	0.0080404	1.57e-08	0.000938042	349.64
Cataract	finngen_R9_H7_CATARACTSENILE	rs12314392	G	A	0.0630947	0.00776928	4.62e-16	0.00192614	718.647
Cataract	finngen_R9_H7_CATARACTSENILE	rs12430162	G	A	0.0562253	0.00771953	3.25e-13	0.00156777	584.729
Cataract	finngen_R9_H7_CATARACTSENILE	rs12972970	T	C	-0.0601835	0.0103023	5.17e-09	0.00103396	385.427
Cataract	finngen_R9_H7_CATARACTSENILE	rs147570901	T	C	-0.135769	0.0238998	1.34e-08	0.000993115	370.188
Cataract	finngen_R9_H7_CATARACTSENILE	rs1532548	T	C	0.0580496	0.0106019	4.37e-08	0.000878843	327.555
Cataract	finngen_R9_H7_CATARACTSENILE	rs1679013	T	C	0.0561192	0.00782956	7.63e-13	0.00154594	576.576
Cataract	finngen_R9_H7_CATARACTSENILE	rs1993689	A	G	-0.081649	0.00948669	7.52e-18	0.00222891	831.863
Cataract	finngen_R9_H7_CATARACTSENILE	rs205488	C	T	-0.0608331	0.00922857	4.35e-11	0.00126647	472.213
Cataract	finngen_R9_H7_CATARACTSENILE	rs2596522	T	C	0.0501419	0.00842351	2.64e-09	0.00103591	386.156
Cataract	finngen_R9_H7_CATARACTSENILE	rs28588430	G	A	-0.074879	0.00765793	1.4e-22	0.00279709	1044.51
Cataract	finngen_R9_H7_CATARACTSENILE	rs36039219	C	T	0.058104	0.00886365	5.55e-11	0.00124558	464.411
Cataract	finngen_R9_H7_CATARACTSENILE	rs3793917	A	G	0.0737597	0.00886802	8.98e-17	0.00200882	749.558
Cataract	finngen_R9_H7_CATARACTSENILE	rs3795451	A	G	0.0449766	0.00781291	8.58e-09	0.000968026	360.827
Cataract	finngen_R9_H7_CATARACTSENILE	rs4559153	A	G	0.0701046	0.00924686	3.42e-14	0.00167819	625.981
Cataract	finngen_R9_H7_CATARACTSENILE	rs4709713	A	G	-0.052834	0.00768662	6.26e-12	0.00139571	520.467
Cataract	finngen_R9_H7_CATARACTSENILE	rs4774403	G	A	0.0461932	0.00774067	2.41e-09	0.001054	392.908
Cataract	finngen_R9_H7_CATARACTSENILE	rs4814857	T	A	0.147613	0.0109371	1.64e-41	0.0052146	1952.01
Cataract	finngen_R9_H7_CATARACTSENILE	rs4872531	G	A	0.0552358	0.00822051	1.83e-11	0.00132311	493.357
Cataract	finngen_R9_H7_CATARACTSENILE	rs56055503	A	G	0.0521672	0.00854138	1.01e-09	0.00110162	410.678
Cataract	finngen_R9_H7_CATARACTSENILE	rs57096576	G	A	0.106636	0.0158666	1.81e-11	0.001284	478.754
Cataract	finngen_R9_H7_CATARACTSENILE	rs6040069	A	G	-0.0554234	0.0100335	3.32e-08	0.000895748	333.861
Cataract	finngen_R9_H7_CATARACTSENILE	rs62621812	G	A	0.157029	0.0189571	1.2e-16	0.00199983	746.197
Cataract	finngen_R9_H7_CATARACTSENILE	rs6501911	T	C	-0.0500012	0.00767369	7.22e-11	0.00125002	466.071
Cataract	finngen_R9_H7_CATARACTSENILE	rs7080472	A	G	0.0454665	0.008162	2.54e-08	0.000910698	339.439
Cataract	finngen_R9_H7_CATARACTSENILE	rs7135149	T	C	-0.0520654	0.00800674	7.89e-11	0.00124617	464.633
Cataract	finngen_R9_H7_CATARACTSENILE	rs7207008	A	T	-0.0442435	0.00770212	9.23e-09	0.000977297	364.286
Cataract	finngen_R9_H7_CATARACTSENILE	rs7405798	A	G	-0.0489245	0.00773639	2.55e-10	0.00117077	436.487
Cataract	finngen_R9_H7_CATARACTSENILE	rs79052447	A	G	0.116906	0.0196685	2.78e-09	0.00103339	385.215
Cataract	finngen_R9_H7_CATARACTSENILE	rs889400	C	T	-0.0518984	0.00828025	3.66e-10	0.00115699	431.345
Cataract	finngen_R9_H7_CATARACTSENILE	rs9272324	T	G	0.0641632	0.00776336	1.4e-16	0.00201088	750.329
Cataract	finngen_R9_H7_CATARACTSENILE	rs9842371	G	A	0.132761	0.00837726	1.46e-56	0.00724625	2718.08
Cataract	finngen_R9_H7_CATARACTSENILE	rs9902550	C	T	0.0467269	0.00821769	1.3e-08	0.000950523	354.296
Glaucoma	finngen_R9_H7_GLAUCOMA	rs10190396	C	A	0.0631946	0.010869	6.09e-09	0.00197875	748.013
Glaucoma	finngen_R9_H7_GLAUCOMA	rs10740731	A	G	-0.0801895	0.0109482	2.4e-13	0.00315728	1194.93
Glaucoma	finngen_R9_H7_GLAUCOMA	rs10796912	A	G	0.0634146	0.0108396	4.91e-09	0.00200987	759.8
Glaucoma	finngen_R9_H7_GLAUCOMA	rs10838681	A	G	0.0727468	0.0112661	1.07e-10	0.00241992	915.191
Glaucoma	finngen_R9_H7_GLAUCOMA	rs10878347	C	T	0.0689714	0.0125228	3.64e-08	0.00173301	654.957
Glaucoma	finngen_R9_H7_GLAUCOMA	rs11217821	C	T	0.072446	0.0108232	2.18e-11	0.002608	986.505
Glaucoma	finngen_R9_H7_GLAUCOMA	rs11244	A	G	0.0666063	0.0119558	2.53e-08	0.00179905	679.962
Glaucoma	finngen_R9_H7_GLAUCOMA	rs115584540	T	A	0.0805861	0.0120971	2.71e-11	0.00264267	999.656
Glaucoma	finngen_R9_H7_GLAUCOMA	rs11630195	C	T	-0.0756216	0.0109347	4.65e-12	0.00277967	1051.62
Glaucoma	finngen_R9_H7_GLAUCOMA	rs12435481	C	T	0.068396	0.0109076	3.6e-10	0.0023256	879.435
Glaucoma	finngen_R9_H7_GLAUCOMA	rs12787853	C	T	0.0690695	0.0118402	5.43e-09	0.00196177	741.582
Glaucoma	finngen_R9_H7_GLAUCOMA	rs13126426	C	T	-0.116451	0.0210219	3.03e-08	0.0019533	738.374
Glaucoma	finngen_R9_H7_GLAUCOMA	rs13438629	A	T	0.0673664	0.010805	4.53e-10	0.00226511	856.51
Glaucoma	finngen_R9_H7_GLAUCOMA	rs1407395	C	T	0.13121	0.0239789	4.45e-08	0.0016793	634.624
Glaucoma	finngen_R9_H7_GLAUCOMA	rs17200414	T	C	0.129875	0.0175706	1.45e-13	0.00299806	1134.49
Glaucoma	finngen_R9_H7_GLAUCOMA	rs2028386	G	C	-0.192111	0.0107852	5.65e-71	0.0184388	7087.17
Glaucoma	finngen_R9_H7_GLAUCOMA	rs2087011	G	T	-0.0631212	0.0108661	6.29e-09	0.00199036	752.411
Glaucoma	finngen_R9_H7_GLAUCOMA	rs2273368	T	C	0.0666215	0.0119197	2.28e-08	0.00179724	679.273
Glaucoma	finngen_R9_H7_GLAUCOMA	rs2472496	A	G	-0.130067	0.0111213	1.35e-31	0.00787454	2994.45
Glaucoma	finngen_R9_H7_GLAUCOMA	rs2745572	G	A	-0.1133	0.0111321	2.49e-24	0.00615713	2337.32
Glaucoma	finngen_R9_H7_GLAUCOMA	rs28370977	G	T	-0.115655	0.0108061	9.88e-27	0.0066461	2524.18
Glaucoma	finngen_R9_H7_GLAUCOMA	rs33206	A	G	0.0638074	0.0109196	5.12e-09	0.00201265	760.855
Glaucoma	finngen_R9_H7_GLAUCOMA	rs34151455	T	G	0.0683705	0.0113086	1.49e-09	0.00212671	804.064
Glaucoma	finngen_R9_H7_GLAUCOMA	rs35705048	G	T	0.0712604	0.0118046	1.57e-09	0.0020963	792.544
Glaucoma	finngen_R9_H7_GLAUCOMA	rs3778519	T	C	-0.065947	0.0109994	2.03e-09	0.00211567	799.883
Glaucoma	finngen_R9_H7_GLAUCOMA	rs3786113	C	T	0.0725496	0.0109714	3.78e-11	0.00254048	960.901
Glaucoma	finngen_R9_H7_GLAUCOMA	rs4896202	G	T	-0.0860746	0.0109042	2.93e-15	0.0036835	1394.83
Glaucoma	finngen_R9_H7_GLAUCOMA	rs4964249	C	A	0.143548	0.0257358	2.44e-08	0.00173426	655.429
Glaucoma	finngen_R9_H7_GLAUCOMA	rs55882252	C	T	0.070048	0.0108137	9.31e-11	0.00245218	927.419
Glaucoma	finngen_R9_H7_GLAUCOMA	rs5993849	C	G	-0.106644	0.0191085	2.39e-08	0.00192282	726.829
Glaucoma	finngen_R9_H7_GLAUCOMA	rs60513664	T	C	0.227334	0.0358715	2.34e-10	0.00208215	787.183
Glaucoma	finngen_R9_H7_GLAUCOMA	rs62188040	A	C	-0.107896	0.0193396	2.42e-08	0.00191961	725.614
Glaucoma	finngen_R9_H7_GLAUCOMA	rs62521283	C	T	0.114853	0.0176013	6.79e-11	0.00240019	907.711
Glaucoma	finngen_R9_H7_GLAUCOMA	rs62578127	T	C	-0.113283	0.0112762	9.54e-24	0.00599574	2275.69
Glaucoma	finngen_R9_H7_GLAUCOMA	rs7049105	G	A	0.095808	0.0107992	7.2e-19	0.00458954	1739.5
Glaucoma	finngen_R9_H7_GLAUCOMA	rs7332465	A	G	-0.085751	0.0128175	2.23e-11	0.00255778	967.462
Glaucoma	finngen_R9_H7_GLAUCOMA	rs75136962	C	A	-0.316863	0.0274893	9.67e-31	0.0091044	3466.42
Glaucoma	finngen_R9_H7_GLAUCOMA	rs7524755	C	T	-0.164875	0.013454	1.58e-34	0.00830913	3161.09
Glaucoma	finngen_R9_H7_GLAUCOMA	rs77650918	G	C	-0.272183	0.03945	5.22e-12	0.00318325	1204.79
Glaucoma	finngen_R9_H7_GLAUCOMA	rs8009633	C	G	-0.0818914	0.0124563	4.89e-11	0.00262082	991.367
Glaucoma	finngen_R9_H7_GLAUCOMA	rs8940	G	C	0.114768	0.0194914	3.9e-09	0.00194609	735.641
Glaucoma	finngen_R9_H7_GLAUCOMA	rs9268848	A	G	0.0770171	0.0108166	1.08e-12	0.00296233	1120.93
Glaucoma	finngen_R9_H7_GLAUCOMA	rs928202	G	A	-0.0713986	0.0108959	5.65e-11	0.00252042	953.293
Glaucoma	finngen_R9_H7_GLAUCOMA	rs9329333	T	A	-0.0668053	0.0118024	1.51e-08	0.00184658	697.956
Glaucoma	finngen_R9_H7_GLAUCOMA	rs9357697	T	C	-0.133337	0.0188255	1.41e-12	0.00313498	1186.47
Glaucoma	finngen_R9_H7_GLAUCOMA	rs9504807	T	C	0.0832563	0.0151571	3.95e-08	0.00175483	663.219
Glaucoma	finngen_R9_H7_GLAUCOMA	rs9544026	G	A	0.082886	0.01081	1.75e-14	0.00340038	1287.25
Glaucoma	finngen_R9_H7_GLAUCOMA	rs9853115	A	T	-0.0838342	0.0108554	1.14e-14	0.00350993	1328.87
Glaucoma	finngen_R9_H7_GLAUCOMA	rs9913911	G	A	-0.131066	0.0112549	2.43e-31	0.00807584	3071.62
Rheumatoid arthritis	ieu-a-831	rs10821944	T	G	-0.162519	0.0268777	6.90001e-10	0.0108163	246.171
Rheumatoid arthritis	ieu-a-831	rs10946216	C	T	-0.24686	0.026033	8.49963e-21	0.029579	686.208
Rheumatoid arthritis	ieu-a-831	rs11588995	T	C	0.182322	0.0340641	2.80001e-07	0.0154763	353.894
Rheumatoid arthritis	ieu-a-831	rs11806673	C	A	0.127833	0.0290201	4.70002e-06	0.00168995	38.1102
Rheumatoid arthritis	ieu-a-831	rs11853271	A	G	0.122218	0.0249632	2.59998e-06	0.00655371	148.517
Rheumatoid arthritis	ieu-a-831	rs11889341	T	C	0.157004	0.0282529	6.29999e-09	0.00869375	197.439
Rheumatoid arthritis	ieu-a-831	rs1610555	T	G	0.131028	0.0268777	1.79999e-06	0.00820272	186.195
Rheumatoid arthritis	ieu-a-831	rs17427599	T	C	0.683097	0.0270133	2.60016e-138	0.187026	5179.16
Rheumatoid arthritis	ieu-a-831	rs2075875	C	T	0.127833	0.0290201	4.70002e-06	0.00320727	72.4375
Rheumatoid arthritis	ieu-a-831	rs2240339	T	C	-0.18633	0.0275227	7.70016e-13	0.0157318	359.832
Rheumatoid arthritis	ieu-a-831	rs2244020	G	A	-0.314811	0.0260915	2.99985e-35	0.0478935	1132.46
Rheumatoid arthritis	ieu-a-831	rs2280381	T	C	0.165514	0.0346433	3.50002e-06	0.0125439	285.988
Rheumatoid arthritis	ieu-a-831	rs2661794	A	C	0.173953	0.0363521	6.69993e-07	0.0146558	334.854
Rheumatoid arthritis	ieu-a-831	rs2736337	C	T	0.139262	0.0293544	2e-06	0.00716487	162.467
Rheumatoid arthritis	ieu-a-831	rs28369581	A	G	-0.162519	0.0328655	1.29999e-06	0.0121973	277.988
Rheumatoid arthritis	ieu-a-831	rs2841283	G	A	0.162519	0.0360744	4.79999e-06	0.0130186	296.953
Rheumatoid arthritis	ieu-a-831	rs2847266	T	C	-0.210721	0.0344834	2.19999e-10	0.0179928	412.495
Rheumatoid arthritis	ieu-a-831	rs2856821	C	T	-0.307485	0.0355662	3.50026e-18	0.0338537	788.854
Rheumatoid arthritis	ieu-a-831	rs2941520	T	C	-0.139262	0.0293544	1.40001e-06	0.00808592	183.522
Rheumatoid arthritis	ieu-a-831	rs3734708	A	G	0.215111	0.0288325	4.49987e-13	0.00470282	106.375
Rheumatoid arthritis	ieu-a-831	rs3819720	A	G	-0.356675	0.0326106	2.49977e-28	0.0578761	1383.01
Rheumatoid arthritis	ieu-a-831	rs3830054	A	G	0.139762	0.0266435	1e-07	0.00249614	56.3362
Rheumatoid arthritis	ieu-a-831	rs3910172	T	C	-0.210721	0.0407777	2.90001e-07	0.0189991	436.011
Rheumatoid arthritis	ieu-a-831	rs4245081	T	C	-0.139262	0.0262622	5.30005e-07	0.00932139	211.827
Rheumatoid arthritis	ieu-a-831	rs449635	G	A	0.314711	0.0312761	2.90001e-20	0.0153239	350.355
Rheumatoid arthritis	ieu-a-831	rs58667488	C	A	0.693147	0.0257898	4.60257e-140	0.0168923	386.831
Rheumatoid arthritis	ieu-a-831	rs61516364	C	T	-0.19062	0.0377065	5.60003e-07	0.00210109	47.4014
Rheumatoid arthritis	ieu-a-831	rs6908114	A	G	0.198851	0.0415718	1e-06	0.0142004	324.3
Rheumatoid arthritis	ieu-a-831	rs726288	T	C	0.198851	0.0377065	8.19993e-08	0.00265633	59.9612
Rheumatoid arthritis	ieu-a-831	rs909267	C	T	-0.536493	0.0522435	9.60064e-24	0.0317563	738.378
Rheumatoid arthritis	ieu-a-831	rs909685	A	T	0.198851	0.0438394	3.79997e-06	0.0166454	381.08
Rheumatoid arthritis	ieu-a-831	rs9494892	T	G	0.300105	0.047201	1.40001e-10	0.00385837	87.1999
Rheumatoid arthritis	ieu-a-831	rs9788451	G	C	0.131028	0.0289947	3.69999e-06	0.00459147	103.844
Cataract	bbj-a-94	rs111743008	G	A	-0.0991595	0.020695	1.65569e-06	0.00123581	262.874
Cataract	bbj-a-94	rs112908136	T	G	0.191029	0.0401795	1.9904e-06	0.00158282	336.805
Cataract	bbj-a-94	rs12001272	G	T	0.0719373	0.0145375	7.4829e-07	0.00124136	264.056
Cataract	bbj-a-94	rs2186110	G	A	-0.0553581	0.0120633	4.45431e-06	0.00133714	284.457
Cataract	bbj-a-94	rs35908063	T	A	0.0568066	0.0113863	6.06862e-07	0.001535	326.613
Cataract	bbj-a-94	rs56303705	G	A	-0.0597412	0.0129657	4.07258e-06	0.00148109	315.126
Cataract	bbj-a-94	rs59088629	G	T	-0.067723	0.0146926	4.04008e-06	0.00128443	273.229
Cataract	bbj-a-94	rs60099982	C	G	0.0485248	0.0105854	4.559e-06	0.00116731	248.287
Cataract	bbj-a-94	rs6124305	A	G	0.0549498	0.0104645	1.51224e-07	0.00150413	320.035
Cataract	bbj-a-94	rs73003314	G	A	0.0803917	0.0165241	1.14385e-06	0.00135713	288.716
Cataract	bbj-a-94	rs73754049	T	A	-0.0877386	0.0189496	3.65485e-06	0.00138404	294.447
Cataract	bbj-a-94	rs76110434	T	C	0.109083	0.0225254	1.28109e-06	0.00128917	274.239
Cataract	bbj-a-94	rs77989942	G	T	-0.0822174	0.0174837	2.56963e-06	0.0012178	259.037
Cataract	bbj-a-94	rs79064005	A	G	-0.104303	0.0217905	1.69617e-06	0.00133977	285.017
Cataract	bbj-a-94	rs9838734	T	G	0.0926992	0.0181332	3.18552e-07	0.00134355	285.822
Glaucoma	bbj-a-121	rs10936719	G	T	-0.119431	0.0228048	1.63121e-07	0.00696318	1489.71
Glaucoma	bbj-a-121	rs11242703	A	G	-0.0890929	0.0193686	4.22756e-06	0.00384288	819.573
Glaucoma	bbj-a-121	rs12466450	T	C	0.130934	0.0270892	1.34181e-06	0.00433453	924.884
Glaucoma	bbj-a-121	rs12780587	A	G	0.109435	0.0220319	6.79579e-07	0.00455636	972.434
Glaucoma	bbj-a-121	rs13075464	G	A	0.169753	0.0334305	3.81874e-07	0.00503977	1076.13
Glaucoma	bbj-a-121	rs1336980	C	G	-0.144001	0.0268012	7.74658e-08	0.00523726	1118.52
Glaucoma	bbj-a-121	rs1570042	T	C	-0.113828	0.0248198	4.51409e-06	0.00513246	1096.02
Glaucoma	bbj-a-121	rs201249956	C	G	0.100726	0.0205231	9.20428e-07	0.00436966	932.413
Glaucoma	bbj-a-121	rs2157719	T	C	0.205841	0.0269953	2.43893e-14	0.0108151	2322.8
Glaucoma	bbj-a-121	rs2415204	C	A	0.124739	0.0191235	6.90081e-11	0.00772867	1654.75
Glaucoma	bbj-a-121	rs2472493	A	G	-0.133706	0.0196292	9.65162e-12	0.00881082	1888.51
Glaucoma	bbj-a-121	rs4303192	T	C	0.102032	0.0208583	9.99701e-07	0.0048634	1038.28
Glaucoma	bbj-a-121	rs4308305	C	T	0.138975	0.0236508	4.20001e-09	0.00787489	1686.31
Glaucoma	bbj-a-121	rs4899012	C	G	-0.128607	0.0228139	1.72818e-08	0.00583478	1246.88
Glaucoma	bbj-a-121	rs61275591	A	G	0.142654	0.0216832	4.73587e-11	0.0081101	1737.09
Glaucoma	bbj-a-121	rs62391628	G	A	-0.106278	0.0226109	2.59771e-06	0.00407109	868.443
Glaucoma	bbj-a-121	rs7591326	G	T	0.123437	0.026673	3.69607e-06	0.00374229	798.039
Glaucoma	bbj-a-121	rs77727949	C	T	0.155554	0.0337804	4.12753e-06	0.00442797	944.91
Beta: estimate coefficient; P value: P value from GWAS; SE: standard error of coefficient estimate, R2: the variance of exposure explained by each IV.
