# Supplementary material for: Causal associations between rheumatoid arthritis, cataract and glaucoma in European and East Asian populations: A bidirectional two-sample mendelian randomization study
Source: PLoS One. 2024 Mar 4;19(3):e0299192. doi: 10.1371/journal.pone.0299192 (PMC10911615; doi:10.1371/journal.pone.0299192)
Supplement: S2 Table — SNP: single-nucleotide polymorphism; Beta: Estimate coefficient; P value: P value from GWAS; SE: standard error of coefficient estimate. (XLSX) [file pone.0299192.s005.xlsx]

## Sheet: Sheet1
S2 Table. Detailed information on instrumental variables used in MR analyses.
Exposure	(Dataset ID)	Outcome	(Dataset ID)	SNP	Effect allele	Other allele	Exposure			Outcome
							Beta	SE	P-value	Beta	SE	P-value
Rheumatoid arthritis	ebi-a-GCST-90132223	Cataract	finngen_R9_H7_CATARACTSENILE	rs10173253	A	G	0.0783	0.0138	1.32e-08	-0.00466314	0.00773521	0.546612
Rheumatoid arthritis	ebi-a-GCST-90132223	Cataract	finngen_R9_H7_CATARACTSENILE	rs10905284	A	C	-0.0984	0.0149	3.81e-11	0.00645934	0.0078081	0.408089
Rheumatoid arthritis	ebi-a-GCST-90132223	Cataract	finngen_R9_H7_CATARACTSENILE	rs10972201	A	G	0.0994	0.0137	4.28e-13	0.000599737	0.00853148	0.943957
Rheumatoid arthritis	ebi-a-GCST-90132223	Cataract	finngen_R9_H7_CATARACTSENILE	rs10985070	A	C	-0.0786	0.0131	1.92e-09	-0.0115251	0.00766632	0.132752
Rheumatoid arthritis	ebi-a-GCST-90132223	Cataract	finngen_R9_H7_CATARACTSENILE	rs11089637	C	T	0.111	0.0175	2.12e-10	0.00362737	0.00874165	0.678177
Rheumatoid arthritis	ebi-a-GCST-90132223	Cataract	finngen_R9_H7_CATARACTSENILE	rs113532504	T	C	0.1215	0.0215	1.61e-08	0.0178986	0.0139456	0.199332
Rheumatoid arthritis	ebi-a-GCST-90132223	Cataract	finngen_R9_H7_CATARACTSENILE	rs114435492	C	T	-0.5142	0.066	6.65e-15	-0.0364118	0.0633543	0.565472
Rheumatoid arthritis	ebi-a-GCST-90132223	Cataract	finngen_R9_H7_CATARACTSENILE	rs115284761	C	T	-0.1166	0.021	2.78e-08	-0.0182679	0.008765	0.0371433
Rheumatoid arthritis	ebi-a-GCST-90132223	Cataract	finngen_R9_H7_CATARACTSENILE	rs116548543	G	T	-0.55	0.0576	1.3e-21	-0.00983143	0.0384904	0.798394
Rheumatoid arthritis	ebi-a-GCST-90132223	Cataract	finngen_R9_H7_CATARACTSENILE	rs11810143	G	A	0.1148	0.0195	3.63e-09	0.00603626	0.0125332	0.630076
Rheumatoid arthritis	ebi-a-GCST-90132223	Cataract	finngen_R9_H7_CATARACTSENILE	rs12137270	T	C	0.0846	0.0151	2.2e-08	-0.00276871	0.00885962	0.754654
Rheumatoid arthritis	ebi-a-GCST-90132223	Cataract	finngen_R9_H7_CATARACTSENILE	rs12474386	A	G	-0.1	0.0129	1.03e-14	-0.0161185	0.00781339	0.0391183
Rheumatoid arthritis	ebi-a-GCST-90132223	Cataract	finngen_R9_H7_CATARACTSENILE	rs12506688	T	C	0.1341	0.0139	3.71e-22	-0.0072583	0.00849403	0.392819
Rheumatoid arthritis	ebi-a-GCST-90132223	Cataract	finngen_R9_H7_CATARACTSENILE	rs1265764	A	G	-0.5166	0.0613	3.53e-17	0.0699695	0.0196894	0.000379909
Rheumatoid arthritis	ebi-a-GCST-90132223	Cataract	finngen_R9_H7_CATARACTSENILE	rs137687	A	G	-0.0893	0.013	7.79e-12	-0.00999437	0.00785076	0.203002
Rheumatoid arthritis	ebi-a-GCST-90132223	Cataract	finngen_R9_H7_CATARACTSENILE	rs141060638	A	G	0.3739	0.0455	2.12e-16	0.00293955	0.0329418	0.928896
Rheumatoid arthritis	ebi-a-GCST-90132223	Cataract	finngen_R9_H7_CATARACTSENILE	rs143384650	C	T	-0.566	0.0535	3.47e-26	-0.025054	0.0271067	0.355343
Rheumatoid arthritis	ebi-a-GCST-90132223	Cataract	finngen_R9_H7_CATARACTSENILE	rs145269503	A	G	0.907	0.0358	2.29e-141	0.132562	0.0210411	2.97379e-10
Rheumatoid arthritis	ebi-a-GCST-90132223	Cataract	finngen_R9_H7_CATARACTSENILE	rs146003472	C	T	1.3138	0.0409	1e-200	0.0817252	0.0249898	0.00107419
Rheumatoid arthritis	ebi-a-GCST-90132223	Cataract	finngen_R9_H7_CATARACTSENILE	rs16903108	C	T	-0.142	0.0212	1.96e-11	0.011025	0.012731	0.386492
Rheumatoid arthritis	ebi-a-GCST-90132223	Cataract	finngen_R9_H7_CATARACTSENILE	rs17264332	G	A	0.1684	0.015	4.14e-29	0.0356433	0.00973025	0.000249144
Rheumatoid arthritis	ebi-a-GCST-90132223	Cataract	finngen_R9_H7_CATARACTSENILE	rs17534670	A	G	-0.0904	0.0127	9.8e-13	-0.0008782	0.00771753	0.909402
Rheumatoid arthritis	ebi-a-GCST-90132223	Cataract	finngen_R9_H7_CATARACTSENILE	rs2045793	G	A	-0.0971	0.0153	2.37e-10	0.00265685	0.00892311	0.765895
Rheumatoid arthritis	ebi-a-GCST-90132223	Cataract	finngen_R9_H7_CATARACTSENILE	rs2240336	T	C	-0.0856	0.0134	1.89e-10	0.000761188	0.00780395	0.922298
Rheumatoid arthritis	ebi-a-GCST-90132223	Cataract	finngen_R9_H7_CATARACTSENILE	rs2409780	C	T	0.1076	0.0161	2.23e-11	0.0107195	0.0087899	0.222644
Rheumatoid arthritis	ebi-a-GCST-90132223	Cataract	finngen_R9_H7_CATARACTSENILE	rs2451279	G	A	0.0856	0.0134	1.84e-10	-0.00835484	0.00833164	0.315965
Rheumatoid arthritis	ebi-a-GCST-90132223	Cataract	finngen_R9_H7_CATARACTSENILE	rs2476601	G	A	-0.5439	0.0197	3.75e-168	-0.021311	0.010822	0.0489272
Rheumatoid arthritis	ebi-a-GCST-90132223	Cataract	finngen_R9_H7_CATARACTSENILE	rs2561477	A	G	-0.0915	0.0139	4.96e-11	-0.00233024	0.00824038	0.777344
Rheumatoid arthritis	ebi-a-GCST-90132223	Cataract	finngen_R9_H7_CATARACTSENILE	rs2664035	A	G	0.0815	0.013	3.85e-10	-0.0137796	0.00806516	0.0875367
Rheumatoid arthritis	ebi-a-GCST-90132223	Cataract	finngen_R9_H7_CATARACTSENILE	rs2793108	T	C	0.0703	0.0129	4.62e-08	-0.00555924	0.00819213	0.497387
Rheumatoid arthritis	ebi-a-GCST-90132223	Cataract	finngen_R9_H7_CATARACTSENILE	rs3087243	A	G	-0.1208	0.0128	2.72e-21	-0.00903947	0.00812756	0.266052
Rheumatoid arthritis	ebi-a-GCST-90132223	Cataract	finngen_R9_H7_CATARACTSENILE	rs3184504	C	T	-0.0873	0.0135	1.04e-10	-0.0140195	0.00778821	0.0718456
Rheumatoid arthritis	ebi-a-GCST-90132223	Cataract	finngen_R9_H7_CATARACTSENILE	rs34695944	C	T	0.1036	0.0129	1.03e-15	-0.0235298	0.00806473	0.00352712
Rheumatoid arthritis	ebi-a-GCST-90132223	Cataract	finngen_R9_H7_CATARACTSENILE	rs41399051	C	T	-0.7191	0.0578	1.54e-35	-0.0479108	0.0160285	0.00279801
Rheumatoid arthritis	ebi-a-GCST-90132223	Cataract	finngen_R9_H7_CATARACTSENILE	rs4239702	C	T	0.1036	0.0144	5.98e-13	-0.00241865	0.00847605	0.775375
Rheumatoid arthritis	ebi-a-GCST-90132223	Cataract	finngen_R9_H7_CATARACTSENILE	rs4853458	G	A	-0.1236	0.0149	9.84e-17	-0.0196833	0.00909724	0.0304902
Rheumatoid arthritis	ebi-a-GCST-90132223	Cataract	finngen_R9_H7_CATARACTSENILE	rs4916340	T	G	0.0836	0.0148	1.52e-08	0.0137273	0.00955206	0.150688
Rheumatoid arthritis	ebi-a-GCST-90132223	Cataract	finngen_R9_H7_CATARACTSENILE	rs5019428	A	G	0.0943	0.0136	4.6e-12	0.00125283	0.007842	0.873071
Rheumatoid arthritis	ebi-a-GCST-90132223	Cataract	finngen_R9_H7_CATARACTSENILE	rs548234	T	C	-0.077	0.0133	7.3e-09	0.0173296	0.00842414	0.0396725
Rheumatoid arthritis	ebi-a-GCST-90132223	Cataract	finngen_R9_H7_CATARACTSENILE	rs5745271	G	T	0.0749	0.0131	1.14e-08	0.0102026	0.00827767	0.217746
Rheumatoid arthritis	ebi-a-GCST-90132223	Cataract	finngen_R9_H7_CATARACTSENILE	rs61550563	C	A	-0.7602	0.0424	7.1e-72	0.0211541	0.0207258	0.307414
Rheumatoid arthritis	ebi-a-GCST-90132223	Cataract	finngen_R9_H7_CATARACTSENILE	rs6429207	C	A	-0.1009	0.017	2.76e-09	0.00512206	0.00818625	0.531518
Rheumatoid arthritis	ebi-a-GCST-90132223	Cataract	finngen_R9_H7_CATARACTSENILE	rs6570194	C	A	0.1369	0.0235	5.53e-09	-0.00257384	0.021429	0.904396
Rheumatoid arthritis	ebi-a-GCST-90132223	Cataract	finngen_R9_H7_CATARACTSENILE	rs6659932	C	A	-0.1019	0.0176	7.19e-09	-0.0310678	0.0135622	0.0219766
Rheumatoid arthritis	ebi-a-GCST-90132223	Cataract	finngen_R9_H7_CATARACTSENILE	rs678347	A	G	-0.0835	0.0141	3.25e-09	0.00627304	0.00944274	0.506483
Rheumatoid arthritis	ebi-a-GCST-90132223	Cataract	finngen_R9_H7_CATARACTSENILE	rs706778	T	C	0.1048	0.0128	3.37e-16	0.0042755	0.00767055	0.577259
Rheumatoid arthritis	ebi-a-GCST-90132223	Cataract	finngen_R9_H7_CATARACTSENILE	rs7170151	T	C	0.1022	0.0143	9.49e-13	-0.00131371	0.00845707	0.876554
Rheumatoid arthritis	ebi-a-GCST-90132223	Cataract	finngen_R9_H7_CATARACTSENILE	rs72928038	A	G	0.1068	0.0184	6.28e-09	0.00137098	0.0120048	0.909077
Rheumatoid arthritis	ebi-a-GCST-90132223	Cataract	finngen_R9_H7_CATARACTSENILE	rs7731626	A	G	-0.186	0.0155	4.2e-33	-0.00606448	0.00854523	0.477894
Rheumatoid arthritis	ebi-a-GCST-90132223	Cataract	finngen_R9_H7_CATARACTSENILE	rs77509998	T	G	0.1269	0.0169	6.84e-14	0.00899518	0.0098923	0.363186
Rheumatoid arthritis	ebi-a-GCST-90132223	Cataract	finngen_R9_H7_CATARACTSENILE	rs8026898	A	G	0.1375	0.014	9.9e-23	-0.0061776	0.00849107	0.466894
Rheumatoid arthritis	ebi-a-GCST-90132223	Cataract	finngen_R9_H7_CATARACTSENILE	rs8133843	A	G	0.0851	0.014	1.33e-09	-0.0023199	0.00798842	0.771504
Rheumatoid arthritis	ebi-a-GCST-90132223	Cataract	finngen_R9_H7_CATARACTSENILE	rs9310852	G	A	0.0791	0.013	1.08e-09	-0.00413367	0.00767201	0.590026
Rheumatoid arthritis	ebi-a-GCST-90132223	Cataract	finngen_R9_H7_CATARACTSENILE	rs9368695	T	C	-0.3495	0.0524	2.49e-11	-0.0479903	0.0271499	0.0771276
Rheumatoid arthritis	ebi-a-GCST-90132223	Cataract	finngen_R9_H7_CATARACTSENILE	rs9603608	C	A	-0.1087	0.0137	2.32e-15	-0.00162066	0.00798163	0.839097
Rheumatoid arthritis	ebi-a-GCST-90132223	Cataract	finngen_R9_H7_CATARACTSENILE	rs998731	T	C	0.0771	0.0137	2e-08	-0.00321157	0.00770344	0.676751
Rheumatoid arthritis	ebi-a-GCST-90132223	Glaucoma	finngen_R9_H7_GLAUCOMA	rs10173253	A	G	0.0783	0.0138	1.32e-08	0.00484399	0.010934	0.657752
Rheumatoid arthritis	ebi-a-GCST-90132223	Glaucoma	finngen_R9_H7_GLAUCOMA	rs10905284	A	C	-0.0984	0.0149	3.81e-11	0.0149297	0.0110305	0.175898
Rheumatoid arthritis	ebi-a-GCST-90132223	Glaucoma	finngen_R9_H7_GLAUCOMA	rs10972201	A	G	0.0994	0.0137	4.28e-13	0.0028306	0.0120782	0.814709
Rheumatoid arthritis	ebi-a-GCST-90132223	Glaucoma	finngen_R9_H7_GLAUCOMA	rs10985070	A	C	-0.0786	0.0131	1.92e-09	-0.000860909	0.0108355	0.936673
Rheumatoid arthritis	ebi-a-GCST-90132223	Glaucoma	finngen_R9_H7_GLAUCOMA	rs11089637	C	T	0.111	0.0175	2.12e-10	0.00185931	0.0123227	0.880066
Rheumatoid arthritis	ebi-a-GCST-90132223	Glaucoma	finngen_R9_H7_GLAUCOMA	rs113532504	T	C	0.1215	0.0215	1.61e-08	0.0136579	0.0197398	0.489002
Rheumatoid arthritis	ebi-a-GCST-90132223	Glaucoma	finngen_R9_H7_GLAUCOMA	rs114435492	C	T	-0.5142	0.066	6.65e-15	0.0292709	0.0907795	0.747119
Rheumatoid arthritis	ebi-a-GCST-90132223	Glaucoma	finngen_R9_H7_GLAUCOMA	rs115284761	C	T	-0.1166	0.021	2.78e-08	-0.0192141	0.0123987	0.121216
Rheumatoid arthritis	ebi-a-GCST-90132223	Glaucoma	finngen_R9_H7_GLAUCOMA	rs116548543	G	T	-0.55	0.0576	1.3e-21	0.0539061	0.0541642	0.319622
Rheumatoid arthritis	ebi-a-GCST-90132223	Glaucoma	finngen_R9_H7_GLAUCOMA	rs11810143	G	A	0.1148	0.0195	3.63e-09	-0.0249771	0.0176158	0.156226
Rheumatoid arthritis	ebi-a-GCST-90132223	Glaucoma	finngen_R9_H7_GLAUCOMA	rs12137270	T	C	0.0846	0.0151	2.2e-08	0.00834169	0.0125216	0.505293
Rheumatoid arthritis	ebi-a-GCST-90132223	Glaucoma	finngen_R9_H7_GLAUCOMA	rs12474386	A	G	-0.1	0.0129	1.03e-14	-0.0263593	0.0110384	0.0169418
Rheumatoid arthritis	ebi-a-GCST-90132223	Glaucoma	finngen_R9_H7_GLAUCOMA	rs12506688	T	C	0.1341	0.0139	3.71e-22	-0.010072	0.0120226	0.402168
Rheumatoid arthritis	ebi-a-GCST-90132223	Glaucoma	finngen_R9_H7_GLAUCOMA	rs1265764	A	G	-0.5166	0.0613	3.53e-17	-0.0222021	0.028158	0.430414
Rheumatoid arthritis	ebi-a-GCST-90132223	Glaucoma	finngen_R9_H7_GLAUCOMA	rs137687	A	G	-0.0893	0.013	7.79e-12	0.00602628	0.0111011	0.58723
Rheumatoid arthritis	ebi-a-GCST-90132223	Glaucoma	finngen_R9_H7_GLAUCOMA	rs141060638	A	G	0.3739	0.0455	2.12e-16	-0.00510724	0.0466683	0.912856
Rheumatoid arthritis	ebi-a-GCST-90132223	Glaucoma	finngen_R9_H7_GLAUCOMA	rs143384650	C	T	-0.566	0.0535	3.47e-26	0.0093973	0.0380167	0.804762
Rheumatoid arthritis	ebi-a-GCST-90132223	Glaucoma	finngen_R9_H7_GLAUCOMA	rs145269503	A	G	0.907	0.0358	2.29e-141	0.091687	0.0292996	0.00175227
Rheumatoid arthritis	ebi-a-GCST-90132223	Glaucoma	finngen_R9_H7_GLAUCOMA	rs146003472	C	T	1.3138	0.0409	1e-200	0.060324	0.0354347	0.0886809
Rheumatoid arthritis	ebi-a-GCST-90132223	Glaucoma	finngen_R9_H7_GLAUCOMA	rs16903108	C	T	-0.142	0.0212	1.96e-11	0.00642533	0.0180312	0.721583
Rheumatoid arthritis	ebi-a-GCST-90132223	Glaucoma	finngen_R9_H7_GLAUCOMA	rs17264332	G	A	0.1684	0.015	4.14e-29	0.0262105	0.0137844	0.0572427
Rheumatoid arthritis	ebi-a-GCST-90132223	Glaucoma	finngen_R9_H7_GLAUCOMA	rs17534670	A	G	-0.0904	0.0127	9.8e-13	0.0294848	0.0109188	0.00692644
Rheumatoid arthritis	ebi-a-GCST-90132223	Glaucoma	finngen_R9_H7_GLAUCOMA	rs2045793	G	A	-0.0971	0.0153	2.37e-10	0.0141644	0.0125933	0.260691
Rheumatoid arthritis	ebi-a-GCST-90132223	Glaucoma	finngen_R9_H7_GLAUCOMA	rs2240336	T	C	-0.0856	0.0134	1.89e-10	0.00230782	0.011039	0.834401
Rheumatoid arthritis	ebi-a-GCST-90132223	Glaucoma	finngen_R9_H7_GLAUCOMA	rs2409780	C	T	0.1076	0.0161	2.23e-11	0.0289917	0.0124202	0.0195835
Rheumatoid arthritis	ebi-a-GCST-90132223	Glaucoma	finngen_R9_H7_GLAUCOMA	rs2451279	G	A	0.0856	0.0134	1.84e-10	-0.00399382	0.0117668	0.734297
Rheumatoid arthritis	ebi-a-GCST-90132223	Glaucoma	finngen_R9_H7_GLAUCOMA	rs2476601	G	A	-0.5439	0.0197	3.75e-168	-0.0220368	0.0153028	0.149853
Rheumatoid arthritis	ebi-a-GCST-90132223	Glaucoma	finngen_R9_H7_GLAUCOMA	rs2561477	A	G	-0.0915	0.0139	4.96e-11	-0.00593432	0.011643	0.61027
Rheumatoid arthritis	ebi-a-GCST-90132223	Glaucoma	finngen_R9_H7_GLAUCOMA	rs2664035	A	G	0.0815	0.013	3.85e-10	-0.0150947	0.0114113	0.185909
Rheumatoid arthritis	ebi-a-GCST-90132223	Glaucoma	finngen_R9_H7_GLAUCOMA	rs2793108	T	C	0.0703	0.0129	4.62e-08	-0.00261395	0.0115916	0.821587
Rheumatoid arthritis	ebi-a-GCST-90132223	Glaucoma	finngen_R9_H7_GLAUCOMA	rs3087243	A	G	-0.1208	0.0128	2.72e-21	0.0157852	0.0114979	0.169792
Rheumatoid arthritis	ebi-a-GCST-90132223	Glaucoma	finngen_R9_H7_GLAUCOMA	rs3184504	C	T	-0.0873	0.0135	1.04e-10	0.0284703	0.0110277	0.00983105
Rheumatoid arthritis	ebi-a-GCST-90132223	Glaucoma	finngen_R9_H7_GLAUCOMA	rs34695944	C	T	0.1036	0.0129	1.03e-15	-0.0264963	0.0113984	0.0200946
Rheumatoid arthritis	ebi-a-GCST-90132223	Glaucoma	finngen_R9_H7_GLAUCOMA	rs41399051	C	T	-0.7191	0.0578	1.54e-35	-0.0559283	0.0224086	0.0125661
Rheumatoid arthritis	ebi-a-GCST-90132223	Glaucoma	finngen_R9_H7_GLAUCOMA	rs4239702	C	T	0.1036	0.0144	5.98e-13	0.0215363	0.0119676	0.07193
Rheumatoid arthritis	ebi-a-GCST-90132223	Glaucoma	finngen_R9_H7_GLAUCOMA	rs4853458	G	A	-0.1236	0.0149	9.84e-17	0.000737507	0.0128508	0.954234
Rheumatoid arthritis	ebi-a-GCST-90132223	Glaucoma	finngen_R9_H7_GLAUCOMA	rs4916340	T	G	0.0836	0.0148	1.52e-08	-0.00498901	0.0135357	0.71244
Rheumatoid arthritis	ebi-a-GCST-90132223	Glaucoma	finngen_R9_H7_GLAUCOMA	rs5019428	A	G	0.0943	0.0136	4.6e-12	-0.0181322	0.0111009	0.102385
Rheumatoid arthritis	ebi-a-GCST-90132223	Glaucoma	finngen_R9_H7_GLAUCOMA	rs548234	T	C	-0.077	0.0133	7.3e-09	-0.00343763	0.0118968	0.772617
Rheumatoid arthritis	ebi-a-GCST-90132223	Glaucoma	finngen_R9_H7_GLAUCOMA	rs5745271	G	T	0.0749	0.0131	1.14e-08	-0.00142979	0.0116989	0.902728
Rheumatoid arthritis	ebi-a-GCST-90132223	Glaucoma	finngen_R9_H7_GLAUCOMA	rs61550563	C	A	-0.7602	0.0424	7.1e-72	0.0068022	0.0291855	0.815709
Rheumatoid arthritis	ebi-a-GCST-90132223	Glaucoma	finngen_R9_H7_GLAUCOMA	rs6429207	C	A	-0.1009	0.017	2.76e-09	0.00770337	0.0115729	0.505641
Rheumatoid arthritis	ebi-a-GCST-90132223	Glaucoma	finngen_R9_H7_GLAUCOMA	rs6570194	C	A	0.1369	0.0235	5.53e-09	-0.0209688	0.030582	0.492929
Rheumatoid arthritis	ebi-a-GCST-90132223	Glaucoma	finngen_R9_H7_GLAUCOMA	rs6659932	C	A	-0.1019	0.0176	7.19e-09	-0.0348342	0.019339	0.0716638
Rheumatoid arthritis	ebi-a-GCST-90132223	Glaucoma	finngen_R9_H7_GLAUCOMA	rs678347	A	G	-0.0835	0.0141	3.25e-09	0.0168725	0.01337	0.206962
Rheumatoid arthritis	ebi-a-GCST-90132223	Glaucoma	finngen_R9_H7_GLAUCOMA	rs706778	T	C	0.1048	0.0128	3.37e-16	-0.00367188	0.0108623	0.735335
Rheumatoid arthritis	ebi-a-GCST-90132223	Glaucoma	finngen_R9_H7_GLAUCOMA	rs7170151	T	C	0.1022	0.0143	9.49e-13	0.00716119	0.0119474	0.54891
Rheumatoid arthritis	ebi-a-GCST-90132223	Glaucoma	finngen_R9_H7_GLAUCOMA	rs72928038	A	G	0.1068	0.0184	6.28e-09	0.0575688	0.0168334	0.000626412
Rheumatoid arthritis	ebi-a-GCST-90132223	Glaucoma	finngen_R9_H7_GLAUCOMA	rs7731626	A	G	-0.186	0.0155	4.2e-33	-0.00796868	0.0120776	0.509388
Rheumatoid arthritis	ebi-a-GCST-90132223	Glaucoma	finngen_R9_H7_GLAUCOMA	rs77509998	T	G	0.1269	0.0169	6.84e-14	-0.00393353	0.0139919	0.778612
Rheumatoid arthritis	ebi-a-GCST-90132223	Glaucoma	finngen_R9_H7_GLAUCOMA	rs8026898	A	G	0.1375	0.014	9.9e-23	0.0150521	0.0120292	0.210827
Rheumatoid arthritis	ebi-a-GCST-90132223	Glaucoma	finngen_R9_H7_GLAUCOMA	rs8133843	A	G	0.0851	0.014	1.33e-09	-0.00834597	0.0113055	0.460382
Rheumatoid arthritis	ebi-a-GCST-90132223	Glaucoma	finngen_R9_H7_GLAUCOMA	rs9310852	G	A	0.0791	0.013	1.08e-09	0.000169008	0.0108409	0.987562
Rheumatoid arthritis	ebi-a-GCST-90132223	Glaucoma	finngen_R9_H7_GLAUCOMA	rs9368695	T	C	-0.3495	0.0524	2.49e-11	0.0232305	0.0385673	0.54695
Rheumatoid arthritis	ebi-a-GCST-90132223	Glaucoma	finngen_R9_H7_GLAUCOMA	rs9603608	C	A	-0.1087	0.0137	2.32e-15	0.00654759	0.0112924	0.562035
Rheumatoid arthritis	ebi-a-GCST-90132223	Glaucoma	finngen_R9_H7_GLAUCOMA	rs998731	T	C	0.0771	0.0137	2e-08	0.00992153	0.010891	0.362303
Cataract	finngen_R9_H7_CATARACTSENILE	Rheumatoid arthritis	ebi-a-GCST-90132223	rs1014607	A	G	-0.0616172	0.0103583	2.7e-09	-0.0169	0.0169	0.3184
Cataract	finngen_R9_H7_CATARACTSENILE	Rheumatoid arthritis	ebi-a-GCST-90132223	rs10258092	C	T	0.0720441	0.0106416	1.29e-11	-0.0483	0.0188	0.01038
Cataract	finngen_R9_H7_CATARACTSENILE	Rheumatoid arthritis	ebi-a-GCST-90132223	rs112132339	A	G	0.0755552	0.0116565	9.06e-11	-0.0112	0.0263	0.6702
Cataract	finngen_R9_H7_CATARACTSENILE	Rheumatoid arthritis	ebi-a-GCST-90132223	rs1129038	T	C	-0.0840289	0.0120252	2.79e-12	0.0209	0.021	0.3209
Cataract	finngen_R9_H7_CATARACTSENILE	Rheumatoid arthritis	ebi-a-GCST-90132223	rs11657487	T	C	0.0464872	0.00787928	3.64e-09	-0.002	0.0288	0.9453
Cataract	finngen_R9_H7_CATARACTSENILE	Rheumatoid arthritis	ebi-a-GCST-90132223	rs1200105	C	T	-0.045459	0.0080404	1.57e-08	-0.0125	0.0171	0.4636
Cataract	finngen_R9_H7_CATARACTSENILE	Rheumatoid arthritis	ebi-a-GCST-90132223	rs12314392	G	A	0.0630947	0.00776928	4.62e-16	0.0041	0.0131	0.7518
Cataract	finngen_R9_H7_CATARACTSENILE	Rheumatoid arthritis	ebi-a-GCST-90132223	rs12430162	T	C	0.0562253	0.00771953	3.25e-13	0.0044	0.0154	0.7762
Cataract	finngen_R9_H7_CATARACTSENILE	Rheumatoid arthritis	ebi-a-GCST-90132223	rs12972970	A	G	-0.0601835	0.0103023	5.17e-09	-0.0095	0.0211	0.6517
Cataract	finngen_R9_H7_CATARACTSENILE	Rheumatoid arthritis	ebi-a-GCST-90132223	rs147570901	A	G	-0.135769	0.0238998	1.34e-08	-0.1074	0.0742	0.1481
Cataract	finngen_R9_H7_CATARACTSENILE	Rheumatoid arthritis	ebi-a-GCST-90132223	rs1532548	C	T	0.0580496	0.0106019	4.37e-08	-0.0152	0.0255	0.5514
Cataract	finngen_R9_H7_CATARACTSENILE	Rheumatoid arthritis	ebi-a-GCST-90132223	rs1679013	T	C	0.0561192	0.00782956	7.63e-13	-0.0356	0.0221	0.1069
Cataract	finngen_R9_H7_CATARACTSENILE	Rheumatoid arthritis	ebi-a-GCST-90132223	rs1993689	C	T	-0.081649	0.00948669	7.52e-18	0.0348	0.021	0.09811
Cataract	finngen_R9_H7_CATARACTSENILE	Rheumatoid arthritis	ebi-a-GCST-90132223	rs205488	C	T	-0.0608331	0.00922857	4.35e-11	-0.024	0.0225	0.2863
Cataract	finngen_R9_H7_CATARACTSENILE	Rheumatoid arthritis	ebi-a-GCST-90132223	rs2596522	G	A	0.0501419	0.00842351	2.64e-09	0.0582	0.0135	1.52e-05
Cataract	finngen_R9_H7_CATARACTSENILE	Rheumatoid arthritis	ebi-a-GCST-90132223	rs36039219	A	G	0.058104	0.00886365	5.55e-11	-0.0137	0.0166	0.4081
Cataract	finngen_R9_H7_CATARACTSENILE	Rheumatoid arthritis	ebi-a-GCST-90132223	rs3795451	T	C	0.0449766	0.00781291	8.58e-09	0	0.0155	0.9994
Cataract	finngen_R9_H7_CATARACTSENILE	Rheumatoid arthritis	ebi-a-GCST-90132223	rs4559153	T	C	0.0701046	0.00924686	3.42e-14	-0.0118	0.0176	0.5043
Cataract	finngen_R9_H7_CATARACTSENILE	Rheumatoid arthritis	ebi-a-GCST-90132223	rs4709713	A	G	-0.052834	0.00768662	6.26e-12	-0.0254	0.0161	0.1131
Cataract	finngen_R9_H7_CATARACTSENILE	Rheumatoid arthritis	ebi-a-GCST-90132223	rs4774403	A	G	0.0461932	0.00774067	2.41e-09	0.0032	0.0165	0.8473
Cataract	finngen_R9_H7_CATARACTSENILE	Rheumatoid arthritis	ebi-a-GCST-90132223	rs4814857	G	A	0.147613	0.0109371	1.64e-41	0.0333	0.0212	0.1175
Cataract	finngen_R9_H7_CATARACTSENILE	Rheumatoid arthritis	ebi-a-GCST-90132223	rs4872531	G	A	0.0552358	0.00822051	1.83e-11	-0.0069	0.0135	0.6109
Cataract	finngen_R9_H7_CATARACTSENILE	Rheumatoid arthritis	ebi-a-GCST-90132223	rs56055503	G	A	0.0521672	0.00854138	1.01e-09	0.0372	0.0185	0.04467
Cataract	finngen_R9_H7_CATARACTSENILE	Rheumatoid arthritis	ebi-a-GCST-90132223	rs57096576	T	C	0.106636	0.0158666	1.81e-11	0.0183	0.0271	0.4997
Cataract	finngen_R9_H7_CATARACTSENILE	Rheumatoid arthritis	ebi-a-GCST-90132223	rs6040069	G	A	-0.0554234	0.0100335	3.32e-08	-0.0081	0.0219	0.7131
Cataract	finngen_R9_H7_CATARACTSENILE	Rheumatoid arthritis	ebi-a-GCST-90132223	rs62621812	A	G	0.157029	0.0189571	1.2e-16	0.0252	0.0655	0.6999
Cataract	finngen_R9_H7_CATARACTSENILE	Rheumatoid arthritis	ebi-a-GCST-90132223	rs6501911	A	G	-0.0500012	0.00767369	7.22e-11	-0.0033	0.0156	0.8308
Cataract	finngen_R9_H7_CATARACTSENILE	Rheumatoid arthritis	ebi-a-GCST-90132223	rs7080472	T	G	0.0454665	0.008162	2.54e-08	0.0283	0.0155	0.06757
Cataract	finngen_R9_H7_CATARACTSENILE	Rheumatoid arthritis	ebi-a-GCST-90132223	rs7135149	A	G	-0.0520654	0.00800674	7.89e-11	-0.0001	0.0159	0.993
Cataract	finngen_R9_H7_CATARACTSENILE	Rheumatoid arthritis	ebi-a-GCST-90132223	rs7405798	G	A	-0.0489245	0.00773639	2.55e-10	-0.003	0.0167	0.8567
Cataract	finngen_R9_H7_CATARACTSENILE	Rheumatoid arthritis	ebi-a-GCST-90132223	rs79052447	G	A	0.116906	0.0196685	2.78e-09	0.0403	0.0319	0.2053
Cataract	finngen_R9_H7_CATARACTSENILE	Rheumatoid arthritis	ebi-a-GCST-90132223	rs9272324	G	A	0.0641632	0.00776336	1.4e-16	0.3264	0.0295	1.746e-28
Cataract	finngen_R9_H7_CATARACTSENILE	Rheumatoid arthritis	ebi-a-GCST-90132223	rs9842371	T	C	0.132761	0.00837726	1.46e-56	0.0033	0.0159	0.8356
Cataract	finngen_R9_H7_CATARACTSENILE	Rheumatoid arthritis	ebi-a-GCST-90132223	rs9902550	A	G	0.0467269	0.00821769	1.3e-08	0.0108	0.0157	0.4905
Glaucoma	finngen_R9_H7_GLAUCOMA	Rheumatoid arthritis	ebi-a-GCST-90132223	rs10190396	C	A	0.0631946	0.010869	6.09e-09	0.0006	0.0157	0.9718
Glaucoma	finngen_R9_H7_GLAUCOMA	Rheumatoid arthritis	ebi-a-GCST-90132223	rs10740731	A	G	-0.0801895	0.0109482	2.4e-13	0.0084	0.0147	0.5692
Glaucoma	finngen_R9_H7_GLAUCOMA	Rheumatoid arthritis	ebi-a-GCST-90132223	rs10796912	A	G	0.0634146	0.0108396	4.91e-09	-0.0248	0.0156	0.1116
Glaucoma	finngen_R9_H7_GLAUCOMA	Rheumatoid arthritis	ebi-a-GCST-90132223	rs10838681	A	G	0.0727468	0.0112661	1.07e-10	-0.0062	0.0152	0.6839
Glaucoma	finngen_R9_H7_GLAUCOMA	Rheumatoid arthritis	ebi-a-GCST-90132223	rs10878347	C	T	0.0689714	0.0125228	3.64e-08	-0.0075	0.0186	0.6878
Glaucoma	finngen_R9_H7_GLAUCOMA	Rheumatoid arthritis	ebi-a-GCST-90132223	rs11217821	C	T	0.072446	0.0108232	2.18e-11	0.0068	0.0148	0.6433
Glaucoma	finngen_R9_H7_GLAUCOMA	Rheumatoid arthritis	ebi-a-GCST-90132223	rs11244	A	G	0.0666063	0.0119558	2.53e-08	-0.0356	0.0141	0.01147
Glaucoma	finngen_R9_H7_GLAUCOMA	Rheumatoid arthritis	ebi-a-GCST-90132223	rs11630195	C	T	-0.0756216	0.0109347	4.65e-12	-0.0025	0.0152	0.8695
Glaucoma	finngen_R9_H7_GLAUCOMA	Rheumatoid arthritis	ebi-a-GCST-90132223	rs12435481	C	T	0.068396	0.0109076	3.6e-10	-0.016	0.0155	0.3006
Glaucoma	finngen_R9_H7_GLAUCOMA	Rheumatoid arthritis	ebi-a-GCST-90132223	rs12787853	C	T	0.0690695	0.0118402	5.43e-09	0.0028	0.0175	0.8742
Glaucoma	finngen_R9_H7_GLAUCOMA	Rheumatoid arthritis	ebi-a-GCST-90132223	rs13126426	C	T	-0.116451	0.0210219	3.03e-08	-0.004	0.043	0.926
Glaucoma	finngen_R9_H7_GLAUCOMA	Rheumatoid arthritis	ebi-a-GCST-90132223	rs1407395	C	T	0.13121	0.0239789	4.45e-08	-0.0749	0.035	0.03224
Glaucoma	finngen_R9_H7_GLAUCOMA	Rheumatoid arthritis	ebi-a-GCST-90132223	rs17200414	T	C	0.129875	0.0175706	1.45e-13	0.2029	0.0282	6.14e-13
Glaucoma	finngen_R9_H7_GLAUCOMA	Rheumatoid arthritis	ebi-a-GCST-90132223	rs2087011	G	T	-0.0631212	0.0108661	6.29e-09	-0.0139	0.0161	0.3857
Glaucoma	finngen_R9_H7_GLAUCOMA	Rheumatoid arthritis	ebi-a-GCST-90132223	rs2273368	T	C	0.0666215	0.0119197	2.28e-08	0.0368	0.0172	0.03224
Glaucoma	finngen_R9_H7_GLAUCOMA	Rheumatoid arthritis	ebi-a-GCST-90132223	rs2472496	A	G	-0.130067	0.0111213	1.35e-31	-0.0338	0.0155	0.02976
Glaucoma	finngen_R9_H7_GLAUCOMA	Rheumatoid arthritis	ebi-a-GCST-90132223	rs2745572	G	A	-0.1133	0.0111321	2.49e-24	-0.0065	0.0163	0.6888
Glaucoma	finngen_R9_H7_GLAUCOMA	Rheumatoid arthritis	ebi-a-GCST-90132223	rs28370977	G	T	-0.115655	0.0108061	9.88e-27	0.0216	0.0156	0.1658
Glaucoma	finngen_R9_H7_GLAUCOMA	Rheumatoid arthritis	ebi-a-GCST-90132223	rs33206	A	G	0.0638074	0.0109196	5.12e-09	-0.0056	0.0167	0.7383
Glaucoma	finngen_R9_H7_GLAUCOMA	Rheumatoid arthritis	ebi-a-GCST-90132223	rs34151455	T	G	0.0683705	0.0113086	1.49e-09	0.0318	0.0147	0.03116
Glaucoma	finngen_R9_H7_GLAUCOMA	Rheumatoid arthritis	ebi-a-GCST-90132223	rs35705048	G	T	0.0712604	0.0118046	1.57e-09	-0.0419	0.015	0.00519
Glaucoma	finngen_R9_H7_GLAUCOMA	Rheumatoid arthritis	ebi-a-GCST-90132223	rs3778519	T	C	-0.065947	0.0109994	2.03e-09	-0.0116	0.0179	0.517
Glaucoma	finngen_R9_H7_GLAUCOMA	Rheumatoid arthritis	ebi-a-GCST-90132223	rs3786113	C	T	0.0725496	0.0109714	3.78e-11	-0.0005	0.0161	0.9751
Glaucoma	finngen_R9_H7_GLAUCOMA	Rheumatoid arthritis	ebi-a-GCST-90132223	rs4896202	G	T	-0.0860746	0.0109042	2.93e-15	-0.0016	0.0156	0.917
Glaucoma	finngen_R9_H7_GLAUCOMA	Rheumatoid arthritis	ebi-a-GCST-90132223	rs4964249	C	A	0.143548	0.0257358	2.44e-08	0.0678	0.0395	0.0864
Glaucoma	finngen_R9_H7_GLAUCOMA	Rheumatoid arthritis	ebi-a-GCST-90132223	rs55882252	C	T	0.070048	0.0108137	9.31e-11	-0.0022	0.0155	0.8886
Glaucoma	finngen_R9_H7_GLAUCOMA	Rheumatoid arthritis	ebi-a-GCST-90132223	rs60513664	T	C	0.227334	0.0358715	2.34e-10	0.0341	0.0769	0.6572
Glaucoma	finngen_R9_H7_GLAUCOMA	Rheumatoid arthritis	ebi-a-GCST-90132223	rs62188040	A	C	-0.107896	0.0193396	2.42e-08	0.0168	0.0243	0.4895
Glaucoma	finngen_R9_H7_GLAUCOMA	Rheumatoid arthritis	ebi-a-GCST-90132223	rs62521283	C	T	0.114853	0.0176013	6.79e-11	0.0329	0.0246	0.1807
Glaucoma	finngen_R9_H7_GLAUCOMA	Rheumatoid arthritis	ebi-a-GCST-90132223	rs62578127	T	C	-0.113283	0.0112762	9.54e-24	0.0022	0.0161	0.8929
Glaucoma	finngen_R9_H7_GLAUCOMA	Rheumatoid arthritis	ebi-a-GCST-90132223	rs7049105	G	A	0.095808	0.0107992	7.2e-19	-0.0439	0.0135	0.001183
Glaucoma	finngen_R9_H7_GLAUCOMA	Rheumatoid arthritis	ebi-a-GCST-90132223	rs7332465	A	G	-0.085751	0.0128175	2.23e-11	-0.0002	0.02	0.9924
Glaucoma	finngen_R9_H7_GLAUCOMA	Rheumatoid arthritis	ebi-a-GCST-90132223	rs7524755	C	T	-0.164875	0.013454	1.58e-34	0.0104	0.0243	0.6671
Glaucoma	finngen_R9_H7_GLAUCOMA	Rheumatoid arthritis	ebi-a-GCST-90132223	rs9268848	A	G	0.0770171	0.0108166	1.08e-12	0.5002	0.0135	1e-200
Glaucoma	finngen_R9_H7_GLAUCOMA	Rheumatoid arthritis	ebi-a-GCST-90132223	rs928202	G	A	-0.0713986	0.0108959	5.65e-11	-0.0204	0.0157	0.1926
Glaucoma	finngen_R9_H7_GLAUCOMA	Rheumatoid arthritis	ebi-a-GCST-90132223	rs9357697	T	C	-0.133337	0.0188255	1.41e-12	-0.0538	0.0511	0.2926
Glaucoma	finngen_R9_H7_GLAUCOMA	Rheumatoid arthritis	ebi-a-GCST-90132223	rs9504807	T	C	0.0832563	0.0151571	3.95e-08	0.0199	0.0321	0.5362
Glaucoma	finngen_R9_H7_GLAUCOMA	Rheumatoid arthritis	ebi-a-GCST-90132223	rs9544026	G	A	0.082886	0.01081	1.75e-14	0.0344	0.0129	0.007685
Glaucoma	finngen_R9_H7_GLAUCOMA	Rheumatoid arthritis	ebi-a-GCST-90132223	rs9913911	G	A	-0.131066	0.0112549	2.43e-31	-0.022	0.0164	0.1805
Rheumatoid arthritis	ieu-a-831	Cataract	bbj-a-94	rs10821944	T	G	-0.162519	0.0268777	6.90001e-10	0.0194031	0.0105639	0.0662491
Rheumatoid arthritis	ieu-a-831	Cataract	bbj-a-94	rs10946216	C	T	-0.24686	0.026033	8.49963e-21	-0.00636953	0.0103473	0.538174
Rheumatoid arthritis	ieu-a-831	Cataract	bbj-a-94	rs11588995	T	C	0.182322	0.0340641	2.80001e-07	-0.00586694	0.013137	0.655167
Rheumatoid arthritis	ieu-a-831	Cataract	bbj-a-94	rs11806673	C	A	0.127833	0.0290201	4.70002e-06	0.0115479	0.0116603	0.321997
Rheumatoid arthritis	ieu-a-831	Cataract	bbj-a-94	rs11853271	A	G	0.122218	0.0249632	2.59998e-06	0.00797185	0.0103984	0.443295
Rheumatoid arthritis	ieu-a-831	Cataract	bbj-a-94	rs11889341	T	C	0.157004	0.0282529	6.29999e-09	-0.00340494	0.0109702	0.756272
Rheumatoid arthritis	ieu-a-831	Cataract	bbj-a-94	rs1610555	T	G	0.131028	0.0268777	1.79999e-06	0.0239643	0.01075	0.0257982
Rheumatoid arthritis	ieu-a-831	Cataract	bbj-a-94	rs17427599	T	C	0.683097	0.0270133	2.60016e-138	-0.00101537	0.0112659	0.928186
Rheumatoid arthritis	ieu-a-831	Cataract	bbj-a-94	rs2075875	C	T	0.127833	0.0290201	4.70002e-06	0.00737648	0.0119087	0.535641
Rheumatoid arthritis	ieu-a-831	Cataract	bbj-a-94	rs2240339	T	C	-0.18633	0.0275227	7.70016e-13	-0.0137003	0.0102814	0.182685
Rheumatoid arthritis	ieu-a-831	Cataract	bbj-a-94	rs2244020	G	A	-0.314811	0.0260915	2.99985e-35	-0.0072428	0.0101079	0.473655
Rheumatoid arthritis	ieu-a-831	Cataract	bbj-a-94	rs2280381	T	C	0.165514	0.0346433	3.50002e-06	0.0296314	0.0151624	0.0506699
Rheumatoid arthritis	ieu-a-831	Cataract	bbj-a-94	rs2661794	A	C	0.173953	0.0363521	6.69993e-07	-0.00121841	0.0153459	0.936717
Rheumatoid arthritis	ieu-a-831	Cataract	bbj-a-94	rs2736337	C	T	0.139262	0.0293544	2e-06	0.00518941	0.0113286	0.646894
Rheumatoid arthritis	ieu-a-831	Cataract	bbj-a-94	rs28369581	A	G	-0.162519	0.0328655	1.29999e-06	0.00363097	0.0115008	0.752218
Rheumatoid arthritis	ieu-a-831	Cataract	bbj-a-94	rs2841283	G	A	0.162519	0.0360744	4.79999e-06	-0.0264264	0.0138328	0.0560803
Rheumatoid arthritis	ieu-a-831	Cataract	bbj-a-94	rs2856821	C	T	-0.307485	0.0355662	3.50026e-18	0.00682276	0.0132416	0.606376
Rheumatoid arthritis	ieu-a-831	Cataract	bbj-a-94	rs2941520	T	C	-0.139262	0.0293544	1.40001e-06	-0.009343	0.0114909	0.416173
Rheumatoid arthritis	ieu-a-831	Cataract	bbj-a-94	rs3734708	A	G	0.215111	0.0288325	4.49987e-13	0.016762	0.012307	0.173203
Rheumatoid arthritis	ieu-a-831	Cataract	bbj-a-94	rs3819720	A	G	-0.356675	0.0326106	2.49977e-28	-0.0123142	0.0118448	0.298513
Rheumatoid arthritis	ieu-a-831	Cataract	bbj-a-94	rs3830054	A	G	0.139762	0.0266435	1e-07	0.0106339	0.0106197	0.316664
Rheumatoid arthritis	ieu-a-831	Cataract	bbj-a-94	rs3910172	T	C	-0.210721	0.0407777	2.90001e-07	-0.0254415	0.0163364	0.119388
Rheumatoid arthritis	ieu-a-831	Cataract	bbj-a-94	rs4245081	T	C	-0.139262	0.0262622	5.30005e-07	-0.0112386	0.0110205	0.307829
Rheumatoid arthritis	ieu-a-831	Cataract	bbj-a-94	rs449635	G	A	0.314711	0.0312761	2.90001e-20	0.0137051	0.0113625	0.227749
Rheumatoid arthritis	ieu-a-831	Cataract	bbj-a-94	rs58667488	C	A	0.693147	0.0257898	4.60257e-140	0.0248842	0.0116217	0.0322589
Rheumatoid arthritis	ieu-a-831	Cataract	bbj-a-94	rs61516364	C	T	-0.19062	0.0377065	5.60003e-07	0.00299837	0.0150449	0.842032
Rheumatoid arthritis	ieu-a-831	Cataract	bbj-a-94	rs6908114	A	G	0.198851	0.0415718	1e-06	-0.0178791	0.0172094	0.298845
Rheumatoid arthritis	ieu-a-831	Cataract	bbj-a-94	rs726288	T	C	0.198851	0.0377065	8.19993e-08	0.0150843	0.0146879	0.304426
Rheumatoid arthritis	ieu-a-831	Cataract	bbj-a-94	rs909267	C	T	-0.536493	0.0522435	9.60064e-24	-0.0169936	0.0187256	0.364139
Rheumatoid arthritis	ieu-a-831	Cataract	bbj-a-94	rs9494892	T	G	0.300105	0.047201	1.40001e-10	-0.0348556	0.0197717	0.0779166
Rheumatoid arthritis	ieu-a-831	Glaucoma	bbj-a-121	rs10821944	T	G	-0.162519	0.0268777	6.90001e-10	0.0133143	0.0198274	0.501895
Rheumatoid arthritis	ieu-a-831	Glaucoma	bbj-a-121	rs10946216	C	T	-0.24686	0.026033	8.49963e-21	0.00592562	0.0194563	0.760701
Rheumatoid arthritis	ieu-a-831	Glaucoma	bbj-a-121	rs11588995	T	C	0.182322	0.0340641	2.80001e-07	0.00761538	0.024698	0.757823
Rheumatoid arthritis	ieu-a-831	Glaucoma	bbj-a-121	rs11806673	C	A	0.127833	0.0290201	4.70002e-06	-0.00398424	0.0218956	0.85561
Rheumatoid arthritis	ieu-a-831	Glaucoma	bbj-a-121	rs11853271	A	G	0.122218	0.0249632	2.59998e-06	-0.022224	0.0195948	0.256719
Rheumatoid arthritis	ieu-a-831	Glaucoma	bbj-a-121	rs11889341	T	C	0.157004	0.0282529	6.29999e-09	-0.0331659	0.0206036	0.107459
Rheumatoid arthritis	ieu-a-831	Glaucoma	bbj-a-121	rs1610555	T	G	0.131028	0.0268777	1.79999e-06	0.031304	0.0201912	0.12105
Rheumatoid arthritis	ieu-a-831	Glaucoma	bbj-a-121	rs17427599	T	C	0.683097	0.0270133	2.60016e-138	0.0141268	0.0211218	0.503605
Rheumatoid arthritis	ieu-a-831	Glaucoma	bbj-a-121	rs2075875	C	T	0.127833	0.0290201	4.70002e-06	-0.0401665	0.0224319	0.0733584
Rheumatoid arthritis	ieu-a-831	Glaucoma	bbj-a-121	rs2240339	T	C	-0.18633	0.0275227	7.70016e-13	0.00765358	0.0193719	0.692778
Rheumatoid arthritis	ieu-a-831	Glaucoma	bbj-a-121	rs2244020	G	A	-0.314811	0.0260915	2.99985e-35	0.0251201	0.019007	0.186293
Rheumatoid arthritis	ieu-a-831	Glaucoma	bbj-a-121	rs2280381	T	C	0.165514	0.0346433	3.50002e-06	-0.0176815	0.0282447	0.531309
Rheumatoid arthritis	ieu-a-831	Glaucoma	bbj-a-121	rs2661794	A	C	0.173953	0.0363521	6.69993e-07	-0.0199132	0.0291367	0.494329
Rheumatoid arthritis	ieu-a-831	Glaucoma	bbj-a-121	rs2736337	C	T	0.139262	0.0293544	2e-06	-0.00632062	0.021366	0.767363
Rheumatoid arthritis	ieu-a-831	Glaucoma	bbj-a-121	rs28369581	A	G	-0.162519	0.0328655	1.29999e-06	-0.0137551	0.0216027	0.524303
Rheumatoid arthritis	ieu-a-831	Glaucoma	bbj-a-121	rs2841283	G	A	0.162519	0.0360744	4.79999e-06	0.00527378	0.0260579	0.839614
Rheumatoid arthritis	ieu-a-831	Glaucoma	bbj-a-121	rs2856821	C	T	-0.307485	0.0355662	3.50026e-18	0.0303295	0.0250993	0.226902
Rheumatoid arthritis	ieu-a-831	Glaucoma	bbj-a-121	rs2941520	T	C	-0.139262	0.0293544	1.40001e-06	-0.0320914	0.0216388	0.138061
Rheumatoid arthritis	ieu-a-831	Glaucoma	bbj-a-121	rs3734708	A	G	0.215111	0.0288325	4.49987e-13	0.00967491	0.0229902	0.673882
Rheumatoid arthritis	ieu-a-831	Glaucoma	bbj-a-121	rs3819720	A	G	-0.356675	0.0326106	2.49977e-28	-0.0726741	0.022234	0.00108084
Rheumatoid arthritis	ieu-a-831	Glaucoma	bbj-a-121	rs3830054	A	G	0.139762	0.0266435	1e-07	-0.04167	0.0200397	0.0375837
Rheumatoid arthritis	ieu-a-831	Glaucoma	bbj-a-121	rs3910172	T	C	-0.210721	0.0407777	2.90001e-07	-0.012259	0.0303797	0.686562
Rheumatoid arthritis	ieu-a-831	Glaucoma	bbj-a-121	rs4245081	T	C	-0.139262	0.0262622	5.30005e-07	-0.040358	0.020688	0.0510822
Rheumatoid arthritis	ieu-a-831	Glaucoma	bbj-a-121	rs449635	G	A	0.314711	0.0312761	2.90001e-20	-0.0158604	0.0213636	0.457843
Rheumatoid arthritis	ieu-a-831	Glaucoma	bbj-a-121	rs58667488	C	A	0.693147	0.0257898	4.60257e-140	-0.00724367	0.0217828	0.739481
Rheumatoid arthritis	ieu-a-831	Glaucoma	bbj-a-121	rs61516364	C	T	-0.19062	0.0377065	5.60003e-07	0.00235919	0.0282888	0.933536
Rheumatoid arthritis	ieu-a-831	Glaucoma	bbj-a-121	rs6908114	A	G	0.198851	0.0415718	1e-06	-0.0756507	0.0322312	0.0189191
Rheumatoid arthritis	ieu-a-831	Glaucoma	bbj-a-121	rs726288	T	C	0.198851	0.0377065	8.19993e-08	0.00725277	0.0277237	0.793623
Rheumatoid arthritis	ieu-a-831	Glaucoma	bbj-a-121	rs909267	C	T	-0.536493	0.0522435	9.60064e-24	-0.0288531	0.0360398	0.423369
Rheumatoid arthritis	ieu-a-831	Glaucoma	bbj-a-121	rs9494892	T	G	0.300105	0.047201	1.40001e-10	-0.0652323	0.037497	0.0819181
Cataract	bbj-a-94	Rheumatoid arthritis	ieu-a-831	rs111743008	G	A	-0.0991595	0.020695	1.65569e-06	-0.0582689	0.0526368	0.23
Cataract	bbj-a-94	Rheumatoid arthritis	ieu-a-831	rs12001272	G	T	0.0719373	0.0145375	7.4829e-07	0.0512933	0.0347797	0.19
Cataract	bbj-a-94	Rheumatoid arthritis	ieu-a-831	rs2186110	G	A	-0.0553581	0.0120633	4.45431e-06	-0.0198026	0.0274031	0.450001
Cataract	bbj-a-94	Rheumatoid arthritis	ieu-a-831	rs56303705	G	A	-0.0597412	0.0129657	4.07258e-06	0.0202027	0.0312761	0.5
Cataract	bbj-a-94	Rheumatoid arthritis	ieu-a-831	rs59088629	G	T	-0.067723	0.0146926	4.04008e-06	0	0.0357728	0.94
Cataract	bbj-a-94	Rheumatoid arthritis	ieu-a-831	rs6124305	A	G	0.0549498	0.0104645	1.51224e-07	-0.0512933	0.0240588	0.0490004
Cataract	bbj-a-94	Rheumatoid arthritis	ieu-a-831	rs73003314	G	A	0.0803917	0.0165241	1.14385e-06	0.0202027	0.0441375	0.649999
Cataract	bbj-a-94	Rheumatoid arthritis	ieu-a-831	rs9838734	T	G	0.0926992	0.0181332	3.18552e-07	-0.0304592	0.0421745	0.44
Glaucoma	bbj-a-121	Rheumatoid arthritis	ieu-a-831	rs10936719	G	T	-0.119431	0.0228048	1.63121e-07	-0.0198026	0.0300467	0.52
Glaucoma	bbj-a-121	Rheumatoid arthritis	ieu-a-831	rs11242703	A	G	-0.0890929	0.0193686	4.22756e-06	-0.0100503	0.028231	0.73
Glaucoma	bbj-a-121	Rheumatoid arthritis	ieu-a-831	rs12466450	T	C	0.130934	0.0270892	1.34181e-06	-0.0304592	0.0340641	0.43
Glaucoma	bbj-a-121	Rheumatoid arthritis	ieu-a-831	rs12780587	A	G	0.109435	0.0220319	6.79579e-07	-0.0618754	0.029728	0.0539995
Glaucoma	bbj-a-121	Rheumatoid arthritis	ieu-a-831	rs13075464	G	A	0.169753	0.0334305	3.81874e-07	0.0100503	0.0413187	0.760001
Glaucoma	bbj-a-121	Rheumatoid arthritis	ieu-a-831	rs1336980	C	G	-0.144001	0.0268012	7.74658e-08	-0.0487902	0.0363317	0.18
Glaucoma	bbj-a-121	Rheumatoid arthritis	ieu-a-831	rs1570042	T	C	-0.113828	0.0248198	4.51409e-06	-0.0100503	0.0309594	0.64
Glaucoma	bbj-a-121	Rheumatoid arthritis	ieu-a-831	rs2157719	T	C	0.205841	0.0269953	2.43893e-14	-0.0100503	0.0361353	0.7
Glaucoma	bbj-a-121	Rheumatoid arthritis	ieu-a-831	rs2415204	C	A	0.124739	0.0191235	6.90081e-11	0.0202027	0.0285182	0.52
Glaucoma	bbj-a-121	Rheumatoid arthritis	ieu-a-831	rs2472493	A	G	-0.133706	0.0196292	9.65162e-12	-0.0100503	0.0257898	0.630001
Glaucoma	bbj-a-121	Rheumatoid arthritis	ieu-a-831	rs4303192	T	C	0.102032	0.0208583	9.99701e-07	0	0.0255315	0.99
Glaucoma	bbj-a-121	Rheumatoid arthritis	ieu-a-831	rs4308305	C	T	0.138975	0.0236508	4.20001e-09	0.0618754	0.0271642	0.0230001
Glaucoma	bbj-a-121	Rheumatoid arthritis	ieu-a-831	rs4899012	C	G	-0.128607	0.0228139	1.72818e-08	-0.0198026	0.0300467	0.51
Glaucoma	bbj-a-121	Rheumatoid arthritis	ieu-a-831	rs61275591	A	G	0.142654	0.0216832	4.73587e-11	-0.0202027	0.0288113	0.39
Glaucoma	bbj-a-121	Rheumatoid arthritis	ieu-a-831	rs62391628	G	A	-0.106278	0.0226109	2.59771e-06	0.0100503	0.0309594	0.67
Glaucoma	bbj-a-121	Rheumatoid arthritis	ieu-a-831	rs7591326	G	T	0.123437	0.026673	3.69607e-06	-0.076961	0.0353239	0.0350002
Glaucoma	bbj-a-121	Rheumatoid arthritis	ieu-a-831	rs77727949	C	T	0.155554	0.0337804	4.12753e-06	0.0202027	0.0465106	0.74
Beta: Estimate coefficient; P value: P value from GWAS; SE: standard error of coefficient estimate.
