# Supplementary material for: Causal associations between rheumatoid arthritis, cataract and glaucoma in European and East Asian populations: A bidirectional two-sample mendelian randomization study
Source: PLoS One. 2024 Mar 4;19(3):e0299192. doi: 10.1371/journal.pone.0299192 (PMC10911615; doi:10.1371/journal.pone.0299192)
Supplement: S3 Table — IVW: inverse variance weighted. (XLSX) [file pone.0299192.s006.xlsx]

## Sheet: Sheet1
S3 Table. The statistical power of MR study.
Exposure	(Dataset ID)	Outcome	(Dataset ID)	Power
Rheumatoid arthritis	ebi-a-GCST-90132223	Cataract	finngen_R9_H7_CATARACTSENILE	1
Rheumatoid arthritis	ebi-a-GCST-90132223	Glaucoma	finngen_R9_H7_GLAUCOMA	0.9
Cataract	finngen_R9_H7_CATARACTSENILE	Rheumatoid arthritis	ebi-a-GCST-90132223	1
Glaucoma	finngen_R9_H7_GLAUCOMA	Rheumatoid arthritis	ebi-a-GCST-90132223	1
Rheumatoid arthritis	ieu-a-831	Cataract	bbj-a-94	0.71
Rheumatoid arthritis	ieu-a-831	Glaucoma	bbj-a-121	0.06
Cataract	bbj-a-94	Rheumatoid arthritis	ieu-a-831	0.05
Glaucoma	bbj-a-121	Rheumatoid arthritis	ieu-a-831	0.05
