# Supplementary material for: Causal associations between rheumatoid arthritis, cataract and glaucoma in European and East Asian populations: A bidirectional two-sample mendelian randomization study
Source: PLoS One. 2024 Mar 4;19(3):e0299192. doi: 10.1371/journal.pone.0299192 (PMC10911615; doi:10.1371/journal.pone.0299192)
Supplement: S4 Table — SNP: single-nucleotide polymorphism; MR-PRESSO: Mendelian Randomization Pleiotropy RESidual Sum and Outlier. (XLSX) [file pone.0299192.s007.xlsx]

## Sheet: Sheet1
S4 Table. The SNPs eliminated by MR-PRESSO outlier test.
Exposure	Dataset ID	Outcome	Dataset ID	SNP	P value of MR-PRESSO Global Test
Rheumatoid arthritis	ebi-a-GCST-90132223	Cataract	finngen_R9_H7_CATARACTSENILE	rs1265764	< 0.068
Rheumatoid arthritis	ebi-a-GCST-90132223	Cataract	finngen_R9_H7_CATARACTSENILE	rs145269503	< 0.068
Rheumatoid arthritis	ebi-a-GCST-90132223	Cataract	finngen_R9_H7_CATARACTSENILE	rs34695944	0.068
Rheumatoid arthritis	ebi-a-GCST-90132223	Glaucoma	finngen_R9_H7_GLAUCOMA	rs17534670	0.34
Rheumatoid arthritis	ebi-a-GCST-90132223	Glaucoma	finngen_R9_H7_GLAUCOMA	rs3184504	0.34
Rheumatoid arthritis	ebi-a-GCST-90132223	Glaucoma	finngen_R9_H7_GLAUCOMA	rs34695944	0.476
Rheumatoid arthritis	ebi-a-GCST-90132223	Glaucoma	finngen_R9_H7_GLAUCOMA	rs72928038	0.068
Cataract	finngen_R9_H7_CATARACTSENILE	Rheumatoid arthritis	ebi-a-GCST-90132223	rs10258092	0.038
Cataract	finngen_R9_H7_CATARACTSENILE	Rheumatoid arthritis	ebi-a-GCST-90132223	rs2596522	0.038
Cataract	finngen_R9_H7_CATARACTSENILE	Rheumatoid arthritis	ebi-a-GCST-90132223	rs9272324	< 0.038
Glaucoma	finngen_R9_H7_GLAUCOMA	Rheumatoid arthritis	ebi-a-GCST-90132223	rs11244	0.048
Glaucoma	finngen_R9_H7_GLAUCOMA	Rheumatoid arthritis	ebi-a-GCST-90132223	rs17200414	< 0.048
Glaucoma	finngen_R9_H7_GLAUCOMA	Rheumatoid arthritis	ebi-a-GCST-90132223	rs35705048	0.048
Glaucoma	finngen_R9_H7_GLAUCOMA	Rheumatoid arthritis	ebi-a-GCST-90132223	rs7049105	< 0.048
Glaucoma	finngen_R9_H7_GLAUCOMA	Rheumatoid arthritis	ebi-a-GCST-90132223	rs9268848	< 0.048
Rheumatoid arthritis	ieu-a-831	Glaucoma	bbj-a-121	rs3819720	< 0.032
